# Supplementary material for: Comparative Genomic Analysis Discloses Differential Distribution of Antibiotic Resistance Determinants between Worldwide Strains of the Emergent ST213 Genotype of Salmonella Typhimurium
Source: Antibiotics (Basel). 2022 Jul 9;11(7):925. doi: 10.3390/antibiotics11070925 (PMC9312005; doi:10.3390/antibiotics11070925)
Supplement: Supplementary file 1 [file antibiotics-11-00925-s001.zip]

Archive with 1 entries (1 files):
- antibiotics-1801853-supplementary.pdf
